# Supplementary material for: Effects of Spartina alterniflora Invasion on Soil Quality in Coastal Wetland of Beibu Gulf of South China
Source: PLoS One. 2016 Dec 30;11(12):e0168951. doi: 10.1371/journal.pone.0168951 (PMC5201245; doi:10.1371/journal.pone.0168951)
Supplement: S1 File — (XLS) [file pone.0168951.s001.xls]

## Sheet: Sheet1
Original data of this paper
year	Treatment	Wetland	Total Nitrogen(g/kg)	Total Phosphorus(g/kg)	pH	CEC(cmol/kg)	Organic carbon(Corg)(g/kg)	Microbial biomass carbon (Cmic) （mg/kg)	Microbial biomass nitrogen(mg/kg)	Cmic/Corg(%)	Urease(NH3 - N mg/g)	Acid Phosphatase(mg/kg)	Invertase(mg/g 24 h)	Polyphenol Oxidase(mg/g)	Catalase(ml 0.02 mol/L KMnO4 /g )
2015	1	Mangrove	1.892	1.122	5.34	16.353	26.651	997.815	109.942	3.74401	4.069	0.158	28.923	0.684	17.682
	1	Mangrove	1.632	1.231	5.79	16.489	23.833	972.831	91.623	4.08187	4.329	0.131	26.321	0.638	18.998
	1	Mangrove	2.394	1.109	5.62	16.201	20.349	825.556	112.318	4.05699	3.723	0.129	20.109	0.582	16.018
	2	Mangrove - spartina ecotones	1.722	0.902	5.97	16.298	18.192	661.225	80.874	3.6347	3.644	0.118	22.329	0.693	16.321
	2	Mangrove - spartina ecotones	1.591	1.099	5.62	16.366	19.215	666.574	69.956	3.46903	4.103	0.107	16.992	0.632	17.592
	2	Mangrove - spartina ecotones	1.368	0.852	5.88	16.101	21.922	834.932	92.551	3.80865	3.001	0.115	13.298	0.595	15.889
	3	Sparse mangrove	0.678	0.528	6.53	14.392	8.627	283.646	33.288	3.28789	2.803	0.069	10.798	0.522	13.498
	3	Sparse mangrove	0.513	0.553	6.25	14.222	10.216	326.915	39.815	3.20003	2.21	0.058	8.932	0.471	14.832
	3	Sparse mangrove	0.87	0.517	6.12	15.583	11.304	379.063	43.623	3.35335	2.102	0.049	9.013	0.429	14.533
	4	Sparse mangrove -spartina ecotones	0.935	1.003	6.35	15.689	15.036	522.754	82.068	3.47668	2.993	0.098	14.989	0.58	16.321
	4	Sparse mangrove -spartina ecotones	1.328	0.926	6.22	15.811	16.341	549.013	62.953	3.35973	3.109	0.071	9.893	0.469	15.821
	4	Sparse mangrove -spartina ecotones	1.544	0.891	6.14	15.499	17.393	601.982	55.895	3.46106	3.828	0.089	10.892	0.512	14.729
	5	Spartina	1.439	0.892	6.29	15.989	13.983	498.519	67.433	3.56518	3.872	0.096	14.893	0.578	16.209
	5	Spartina	0.927	0.993	6.22	16.101	14.538	533.571	81.629	3.67018	3.217	0.082	11.389	0.449	15.821
	5	Spartina	1.326	0.871	6.47	15.801	16.454	579.338	50.563	3.52096	2.837	0.071	8.898	0.501	14.894
	6	Bare beach	0.633	0.443	6.98	13.392	7.582	180.328	25.374	2.37837	2.788	0.047	10.908	0.484	13.298
	6	Bare beach	0.419	0.426	6.62	13.689	7.991	227.483	29.131	2.84674	2.119	0.044	7.896	0.398	12.865
	6	Bare beach	0.421	0.419	6.85	13.106	8.758	287.394	21.649	3.2815	1.883	0.037	5.004	0.392	13.592
2016	11	Mangrove	1.898	1.128	5.54	16.362	20.357	826.56	116.783	4.06032	4.275	0.161	29.098	0.688	17.772
	11	Mangrove	1.641	1.245	5.99	16.482	23.842	973.828	94.231	4.08451	4.382	0.133	26.427	0.642	19.113
	11	Mangrove	2.384	1.101	5.62	16.241	26.656	998.855	113.937	3.74721	3.773	0.127	20.213	0.582	16.08
	12	Mangrove - spartina ecotones	1.765	0.942	6.17	16.287	18.199	668.824	84.231	3.67506	3.829	0.121	22.465	0.697	16.405
	12	Mangrove - spartina ecotones	1.597	1.087	5.72	16.396	19.228	669.315	75.128	3.48094	4.154	0.108	17.064	0.636	17.699
	12	Mangrove - spartina ecotones	1.347	0.848	5.85	16.106	21.992	835.682	96.239	3.79994	3.09	0.113	13.362	0.595	15.951
	13	Sparse mangrove	0.681	0.532	6.54	14.396	8.628	285.686	38.239	3.31115	2.946	0.071	10.87	0.526	13.567
	13	Sparse mangrove	0.503	0.555	6.27	14.232	10.211	329.595	45.127	3.22784	2.237	0.059	8.967	0.474	14.922
	13	Sparse mangrove	0.874	0.509	6.82	15.589	11.301	383.035	47.983	3.38939	2.164	0.047	9.046	0.429	14.589
	14	Sparse mangrove -spartina ecotones	0.939	1.015	6.22	15.682	15.039	532.564	86.239	3.54122	3.146	0.1	15.075	0.584	16.405
	14	Sparse mangrove -spartina ecotones	1.338	0.936	6.32	15.831	16.376	555.813	68.981	3.39407	3.148	0.072	9.939	0.472	15.917
	14	Sparse mangrove -spartina ecotones	1.504	0.887	6.64	15.491	17.493	608.992	59.287	3.48135	3.941	0.087	10.944	0.512	14.786
	15	Spartina	1.431	0.898	6.51	15.981	13.989	499.588	74.012	3.57129	4.068	0.098	14.987	0.582	16.292
	15	Spartina	0.937	0.998	6.33	16.131	14.598	539.471	84.237	3.69551	3.256	0.083	11.436	0.452	15.917
	15	Spartina	1.336	0.869	6.79	15.821	16.474	583.843	56.297	3.54403	2.921	0.069	8.942	0.501	14.952
	16	Bare beach	0.631	0.446	6.99	13.399	7.572	186.988	31.423	2.46947	2.93	0.049	10.975	0.487	13.366
	16	Bare beach	0.425	0.424	6.71	13.699	7.998	225.476	35.329	2.81915	2.145	0.045	7.925	0.401	12.943
	16	Bare beach	0.429	0.404	6.84	13.116	8.756	289.459	27.961	3.30584	1.943	0.035	5.017	0.392	13.644
